# Supplementary material for: Insights into the Fluxional Processes of Monomethylcyclohexenyl Manganese Tricarbonyl
Source: Molecules. 2023 Apr 4;28(7):3232. doi: 10.3390/molecules28073232 (PMC10096699; doi:10.3390/molecules28073232)
Supplement: Supplementary file 1 [file molecules-28-03232-s001.zip]

Archive with 1 entries (1 files):
- molecules-2302211-supplementary.pdf
